# Supplementary material for: Time, Monetary and Other Costs of Participation in Family-Based Child Weight Management Interventions: Qualitative and Systematic Review Evidence
Source: PLoS One. 2015 Apr 8;10(4):e0123782. doi: 10.1371/journal.pone.0123782 (PMC4390145; doi:10.1371/journal.pone.0123782)
Supplement: S1 Fig — (ZIP) [file pone.0123782.s001.zip]

Archive with 1 entries (1 files):
- S1_Fig.tiff
